# Supplementary material for: Can perioperative hemodilution be monitored with non-invasive measurement of blood hemoglobin?
Source: BMC Anesthesiol. 2021 May 6;21:138. doi: 10.1186/s12871-021-01351-4 (PMC8101100; doi:10.1186/s12871-021-01351-4)
Supplement: Supplementary file 1 — Additional file 1. [file 12871_2021_1351_MOESM1_ESM.xls]

## Sheet: Blad1
Person ID	Nr	Fluid	Age	BW	Längd	Dos ml/kg	Infunderat	Inf time	Rate	Time	Inv Hb	Hbo	Mas HB	MasHbo	PI	PVI	Urine	Hcto	Hbo
NW-91	6	Rac	19	101.3	184	20	2026	30	67.5333	0	149	149	136	136	8.1	33		0.43
	6									5	148	149	134	136	1.6	34
	6									10		149	126	136	2.7	43
	6									15	140	149	129	136	2	22
	6									20	137	149	130	136	1.2	16
	6									25	137	149	131	136	1.5	19
	6									30	135	149	126	136	1.8	25
	6									35	130	149	128	136	5.5	29
	6									40	138	149	127	136	2.6	28
	6									45	139	149	134	136	7.5	31
	6									50	140	149	132	136	9.8	12
	6									55	139	149	132	136	6.5	23
	6									60	139	149	134	136	8	26
	6									70	139	149	135	136	7.1	31
	6									80	139	149	138	136	7.8	29
	6									90	140	149	140	136	4	25
	6									100	140	149	137	136	7.3	26
	6									110	140	149	141	136	4.2	27
	6									120	141	149	135	136	2.7	17
	6									130	141	149	138	136	2.3	35
	6									140	142	149	135	136	2	41
	6									150	143	149	131	136	3.9	37
	6									160	144	149	129	136	5.2	35
	6									170	145	149		136	1.6	33
	6									180	148	149		136			1550
VB-90	2	Rac	20	82	193	25	2050	30	68.3333	0	140	140	128	128	5.5	30		0.415
	2									5	136	140	118	128	3.4	31
	2									10	132	140	115	128	3.2	26
	2									15	128	140	112	128	4.3	28
	2									20	127	140	111	128	3.3	15
	2									25	125	140	109	128	5	23
	2									30	124	140	109	128	4.4	26
	2									35	125	140	111	128	6.3	35
	2									40	126	140	114	128	9.4	27
	2									45	127	140	114	128	9.8	23
	2									50	129	140	114	128	3.4	35
	2									55	129	140	116	128	2.6	37
	2									60	129	140	115	128	7.3	28
	2									70	130	140	118	128	4.7	33
	2									80	130	140	120	128	3.7	30
	2									90	131	140	118	128	3.9	32
	2									100	132	140	117	128	4.4	30
	2									110	133	140	114	128	3.7	27
	2									120	130	140	117	128	3.8	28
	2									130	135	140	118	128	5.3	35
	2									140	132	140	118	128	4	31
	2									150	128	140	116	128	3.3	32
	2									160	134	140	116	128	4.8	36
	2									170	134	140	114	128	4.1	34
	2									180	133	140	115	128	3.4	34	525
PK-91	3	Rac	19	73	183	25	1825	30	60.8333	0	145	145	138	138	4	31		0.43
	3									5	139	145	134	138	3.6	36
	3									10	135	145	130	138	3.8	36
	3									15	133	145	124	138	2.9	41
	3									20	127	145	121	138	6.5	32
	3									25	40	145	119	138	5.9	34
	3									30	127	145	118	138	6.2	27
	3									35	128	145	122	138	8.2	24
	3									40	127	145	125	138	8.6	27
	3									45	131	145	125	138	5.8	39
	3									50	132	145	125	138	7.6	27
	3									55	133	145	129	138	8.4	19
	3									60	135	145	129	138	5.2	26
	3									70	135	145	134	138	7.6	22
	3									80	137	145	133	138	3.6	33
	3									90	137	145	130	138	8.2	32
	3									100	136	145	133	138	7.9	35
	3									110	137	145	129	138	5.6	36
	3									120	138	145	134	138	6.5	34
	3									130	136	145	132	138	9.3	36
	3									140	136	145	129	138	2.8	40
	3									150	137	145	128	138	2.4	34
	3									160	136	145	128	138	6.3	34
	3									170	135	145	130	138	3	30
	3									180	136	145	126	138	5	35	225
TG-84	4	Rac	26	80	176	20	1600	30	53.3333	0	142	142	135	135	5.3	34		0.44
	4									5	140	142	133	135	4.5	25
	4									10	136	142	121	135	2.5	27
	4									15	135	142	120	135	2.3	28
	4									20	133	142	121	135	2.6	21
	4									25	132	142	120	135	2.2	23
	4									30	131	142	116	135	0.9	15
	4									35	132	142	115	135	1	17
	4									40	135	142	115	135	1.1	18
	4									45	135	142	118	135	1.3	14
	4									50	134	142	123	135	1.6	30
	4									55	136	142	119	135	2.2	24
	4									60	136	142	120	135	2.8	17
	4									70	137	142	116	135	1.3	41
	4									80	137	142	121	135	2.8	19
	4									90	139	142	119	135	1.8	33
	4									100	139	142	118	135	3.9	27
	4									110	131	142	123	135	2.9	41
	4									120	139	142	123	135	2.5	36
	4									130	139	142	125	135	1.9	40
	4									140	139	142	125	135	1.9	31
	4									150	139	142	123	135	3.6	18
	4									160	140	142	125	135	1.5	12
	4									170	141	142	128	135	1.4	23
	4									180	142	142	131	135	1.8	29	720
MÅ-82	5	Rac	28	75.1	175	20	1502	30	50.0667	0	144.5	145	140	140	5	34		0.42
	5									5	142	145	137	140	3.2	30
	5									10	139	145	135	140	3.1	28
	5									15	137	145	131	140	1.4	31
	5									20	132	145	120	140	1.5	28
	5									25	133	145	126	140	1.8	18
	5									30	133	145	121	140	1.4	22
	5									35	137	145	117	140	1.7	19
	5									40	136	145	128	140	3.7	31
	5									45	137	145	126	140	2.3	27
	5									50	137	145	130	140	2	21
	5									55	138	145	126	140	1.6	18
	5									60	139	145	127	140	2.4	22
	5									70	138	145	136	140	7.1	36
	5									80	140	145	125	140	1.9	27
	5									90	134	145	137	140	4.1	36
	5									100	141	145	134	140	5.4	28
	5									110	142	145	135	140	2.8	36
	5									120	141	145	129	140	3.4	33
	5									130	142	145	131	140	2.3	30
	5									140	141	145	137	140	2.1	34
	5									150	141	145	132	140	1.7	30
	5									160	143	145	129	140	1.2	17
	5									170	144	145	117	140	1.1	14
	5									180	146	145	124	140	0.95	14	575
AS-86	1	Rac	24	86	183	25	2150	30	71.6667	0	144	144	131	131	8.9	14		0.42
	1									5	141	144	130	131	8	18
	1									10	134	144	122	131	4.6	23
	1									15	130	144	113	131	5	19
	1									20	125	144	114	131	5.5	13
	1									25	124	144	110	131	7.8	18
	1									30	123	144	106	131	6.1	22
	1									35	127	144	109	131	10	25
	1									40	127	144	114	131	13	20
	1									45	129	144	115	131	8.1	24
	1									50	130	144	118	131	10	14
	1									55	131	144	118	131	9.5	17
	1									60	131	144	119	131	11	15
	1									70	131	144	121	131	10	21
	1									80	133	144	122	131	8.3	16
	1									90	132	144	123	131	8.6	21
	1									100	133	144	120	131	13	16
	1									110	134	144	117	131	18	17
	1									120	130	144	121	131	17	19
	1									130	135	144	123	131	11	21	500
	1									140	134	144	121	131	13	16
	1									150	133	144	121	131	17	11
	1									160	133	144	122	131	12	15
	1									170	132	144	120	131	7.2	15
	1									180	133	144	124	131	12	25
AB-87	7	Rac	23	85	187	20	1700	30	56.6667	0	142.5	142.5	149	149	3.7	26		0.4
	7									5	126	142.5	141	149	1.7	37
	7									10	137	142.5	139	149	3.2	34
	7									15	128	142.5	138	149	4.1	34
	7									20	133	142.5	136	149	1.6	34
	7									25	133	142.5	133	149	1.5	20
	7									30	131	142.5	132	149	1.5	17
	7									35	131	142.5	131	149	2.4	23
	7									40	134	142.5	140	149	2.4	30
	7									45	134	142.5	139	149	2.2	35
	7									50	135	142.5	139	149	2.4	32
	7									55	136	142.5	136	149	2.5	21
	7									60	136	142.5	140	149	4.8	37
	7									70	136	142.5	141	149	5	34
	7									80	137	142.5	142	149	3	39
	7									90	137	142.5	141	149	4.1	34
	7									100	138	142.5	141	149	4.2	29
	7									110	138	142.5	142	149	3	39
	7									120	139	142.5	144	149	2.7	32
	7									130	138	142.5	140	149	4.3	41
	7									140	138	142.5	146	149	4	35
	7									150	140	142.5	147	149	2	30
	7									160	139	142.5	144	149	4.1	36
	7									170	139	142.5	146	149	2.3	27
	7									180	141	142.5	144	149	1.8	28	400
OD-91	8	R-ac	19	80.8	187	20	1616	30	53.8667	0	144.5	145	140	140	5.2	40		0.43
	8									5	139	145	136	140	4.6	34
	8									10	134	145	131	140	7.5	36
	8									15	132	145	130	140	7.7	39
	8									20	131	145	122	140	5.4	42
	8									25	129	145	125	140	6.5	31
	8									30	128	145	118	140	8.5	39
	8									35	129	145	121	140	9.5	30
	8									40	125	145	132	140	15	19
	8									45	131	145	136	140	16	17
	8									50	133	145	139	140	16	20
	8									55	135	145	138	140	12	35
	8									60	137	145	140	140	15	18
	8									70	137	145	132	140	11	34
	8									80	137	145	136	140	8.5	26
	8									90	139	145	131	140	4.9	32
	8									100	139	145	136	140	12	27
	8									110	138	145	138	140	15	28
	8									120	140	145	138	140	5.7	36
	8									130	139	145	145	140	11	26	800
	8									140	137	145	145	140	17	13
	8									150	137	145	149	140	10	20
	8									160	137	145	142	140	12	27
	8									170	137	145	146	140	13	38
	8									180	137	145	141	140	12	28
RR-91	9	Rac	19	65.7	188	20	1314	30	43.8	0	144	144	164	164	8.8	30		0.42
	9									5	141	144	164	164	6.9	24
	9									10	137	144	157	164	6.8	27
	9									15	136	144	147	164	2.7	23
	9									20	133	144	146	164	5.1	21
	9									25	134	144	150	164	3.4	26
	9									30	135	144	144	164	2.1	14
	9									35	135	144	143	164	4.8	22
	9									40	136	144	154	164	5.7	23
	9									45	136	144	158	164	9.3	20
	9									50	137	144	158	164	7.4	26
	9									55	137	144	158	164	13	23
	9									60	137	144	156	164	9.6	29
	9									70	136	144	152	164	4	23
	9									80	136	144	156	164	5.1	27
	9									90	136	144	154	164	7.1	27
	9									100	135	144	156	164	9.4	21
	9									110	135	144	157	164	12	27
	9									120	135	144	159	164	11	25
	9									130	134	144	158	164	11	27
	9									140	135	144	157	164	11	23
	9									150	135	144	156	164	7.2	24
	9									160	128	144	155	164	11	27
	9									170	136	144	156	164	9.1	22
	9									180	136	144	149	164	4.8	19	800
Ok-88	10	Rac	22	66.3	180	20	1326	30	44.2	0	138	138	130	130	3.2	24		0.4
	10									5	134	138	126	130	2	36
	10									10	130	138	116	130	1.6	39
	10									15	127	138	111	130	1.3	35
	10									20	125	138	109	130	4.3	30
	10									25	123	138	106	130	1.5	35
	10									30	122	138	105	130	3.9	38
	10									35	123	138	107	130	2.9	29
	10									40	125	138	113	130	7.5	24
	10									45	126	138	120	130	9.8	15
	10									50	126	138	127	130	7.5	24
	10									55	126	138	127	130	9.3	23
	10									60	126	138	129	130	11	20
	10									70	127	138	128	130	11	21
	10									80	130	138	126	130	4.4	27
	10									90	130	138	124	130	8	27
	10									100	130	138	122	130	5	39
	10									110	131	138	118	130	4	33
	10									120	132	138	123	130	6.8	27
	10									130	130	138	124	130	6.3	25
	10									140	131	138	120	130	7.8	27
	10									150	131	138	123	130	9.2	24
	10									160	131	138	121	130	8.6	34
	10									170	131	138	118	130	5.5	32
	10									180	132	138	113	130	4.3	41	400
Lind	11	Rac	22	78	189	10	780	15	52	0	133.5	133.5	137	137	13	33
	11									5	126	133.5	136	137	7.9	25
	11									10	124	133.5	136	137	6	29
	11									15	122	133.5	123	137	4.7	32
	11									20	124	133.5	120	137	6.6	33
	11									25	126	133.5	125	137	3.8	29
	11									30	127	133.5	129	137	12	16
	11									35	126	133.5	131	137	13	10
	11									40	128	133.5	131	137	13	7
	11									45	128	133.5	131	137	10	12
	11									50	129	133.5	131	137	11	25
	11									60	128	133.5	134	137	11	7
	11									70	127	133.5	132	137	11	31
	11									90	129	133.5	130	137	10	38
	11									105	129	133.5	132	137	7.3	22
	11									120	131	133.5	132	137	8.1	26	770
Andersson A	12	Rac	21	76	177	10	760	15	50.6667	0	128	128	130	130	6.5	33
	12									5	121	128	126	130	3.8	30
	12									10	119	128	121	130	5.3	30
	12									15	117	128	118	130	3	34
	12									20	118	128	122	130	5.3	26
	12									25	120	128	123	130	9.2	18
	12									30	121	128	123	130	9	18
	12									35	121	128	122	130	12	26
	12									40	122	128	121	130	5.9	26
	12									45	121	128	124	130	9.2	25
	12									50	122	128	123	130	12	27
	12									60	122	128	126	130	12	20
	12									70	123	128	125	130	11	19
	12									90	127	128	128	130	7.9	32
	12									105	124	128	126	130	12	22
	12									120	125	128	127	130	3.9	25	400
Joseph A	13	Rac	20	87.25	180	10	872.5	15	58.1667	0	131.5	131.5	136	136	5.2	36
	13									5	136	131.5	132	136	2.3	34
	13									10	128	131.5	128	136	3.6	32
	13									15	127	131.5	123	136	4	31
	13									20	126	131.5	124	136	3.7	37
	13									25	128	131.5	131	136	3.4	32
	13									30	130	131.5	132	136	4.5	29
	13									35	131	131.5	129	136	5.2	26
	13									40	132	131.5	130	136	3.9	31
	13									45	132	131.5	124	136	3.9	32
	13									50	133	131.5	134	136	4.2	31
	13									60	132	131.5	131	136	5.4	32
	13									70	134	131.5	128	136	2.8	19
	13									90	136	131.5	124	136	5.7	28
	13									105	135	131.5	114	136	3	18
	13									120	136	131.5	127	136	3	40	600
Greberg	14	Rac	21	80.55	183	10	805.5	15	53.7	0	130	130	132	132	7.5	29
	14									5	126	130	128	132	5.6	38
	14									10	122	130	126	132	4.6	32
	14									15	120	130	122	132	3.1	30
	14									20	121	130	125	132	8.8	29
	14									25	122	130	132	132	11	24
	14									30	122	130	137	132	12	12
	14									35	123	130	139	132	8.8	12
	14									40	122	130	139	132	5.2	13
	14									45	123	130	139	132	12	15
	14									50	123	130	140	132	11	13
	14									60	124	130	142	132	6.9	23
	14									70	123	130	141	132	12	13
	14									90	124	130	136	132	7.6	35
	14									105	126	130	130	132	7.4	45
	14									120	125	130	136	132	6.9	17	350
A Sandberg	15	Rac	25	85.15	183	10	851.5	15	56.7667	0	132	132	129	129	7	20
	15									5	130	132	125	129	7	24
	15									10	126	132	120	129	6.2	18
	15									15	123	132	112	129	7.1	23
	15									20	124	132	111	129	6.6	22
	15									25	126	132	117	129	6.8	19
	15									30	127	132	118	129	10	25
	15									35	128	132	124	129	13	17
	15									40	129	132	122	129	12	18
	15									45	130	132	124	129	9.8	19
	15									50	130	132	128	129	11	9
	15									60	129	132	130	129	11	21
	15									70	131	132	130	129	13	16
	15									90	131	132	128	129	6.4	30
	15									105	130	132	130	129	11	17
	15									120	130	132	130	129	12	15	520
Kinnander M	16	Rac	37	91.7	180	10	917	15	61.1333	0	150	150	130	130	3.2	26
	16									5	146	150	118	130	2.4	14
	16									10	144	150	116	130	1.8	12
	16									15	135	150	114	130	1.9	19
	16									20	146	150	111	130	2.1	17
	16									25	144	150	116	130	3.4	24
	16									30	146	150	122	130	3.4	22
	16									35	145	150	122	130	1.9	19
	16									40	148	150	122	130	2.4	21
	16									45	148	150	116	130	1.9	12
	16									50	148	150	118	130	3.2	14
	16									60	148	150	127	130	2.9	24
	16									70	151	150	125	130	5.4	29
	16									90	152	150	128	130	5.1	29
	16									105	151	150	131	130	8.5	25
	16									120	151	150	126	130	5.6	28	15
Honkanen	17	Rac	30	97.55	189	10	975.5	15	65.0333	0	153.5	153.5	127	127	10	27
	17									5	145	153.5	123	127	7.5	27
	17									10	140	153.5	114	127	3.9	36
	17									15	139	153.5	105	127	7.3	41
	17									20	138	153.5	104	127	8	39
	17									25	139	153.5	109	127	6.3	36
	17									30	141	153.5	111	127	4.1	34
	17									35	142	153.5	117	127	13	24
	17									40	142	153.5	116	127	12	27
	17									45	144	153.5	109	127	8.4	45
	17									50	144	153.5	114	127	6.2	38
	17									60	146	153.5	114	127	6.5	43
	17									70	147	153.5	115	127	8.8	29
	17									90	145	153.5	120	127	5.5	42
	17									105	122	153.5	124	127	6.8	38
	17									120	145	153.5	124	127	6	41	1
Granath	18	Rac	26	78.75	178	10	787.5	15	52.5	0	144	144	125	125	9.2	30
	18									5	139	144	124	125	9.2	28
	18									10	137	144	119	125	9.8	34
	18									15	134	144	116	125	5	29
	18									20	137	144	115	125	9.3	28
	18									25	138	144	120	125	12	19
	18									30	138	144	122	125	13	17
	18									35	137	144	124	125	8.4	16
	18									40	139	144	125	125	11	32
	18									45	139	144	128	125	10	18
	18									50	400	144	127	125	10	19
	18									60	140	144	129	125	13	14
	18									70	140	144	128	125	5	30
	18									90	140	144	119	125	5.3	33
	18									105	141	144	123	125	8	34
	18									120	141	144	122	125	5.4	37	320
Schön	19	Rac	23	75.45	180	10	754.5	15	50.3	0	137	137	149	149	9.5	23
	19									5	135	137	141	149	6	25
	19									10	134	137	138	149	8.6	22
	19									15	128	137	134	149	7.1	28
	19									20	134	137	130	149	9	29
	19									25	134	137	129	149	3.1	25
	19									30	134	137	127	149	6.1	29
	19									35	135	137	135	149	8	20
	19									40	135	137	132	149	8.7	26
	19									45	136	137	134	149	8.6	29
	19									50	135	137	135	149	6.4	30
	19									60	136	137	133	149	3.6	28
	19									70	136	137	133	149	9	28	680
	19									90	138	137	139	149	12	15
	19									105	137	137	137	149	8.2	25
	19									120	138	137	134	149	11	27
Kahrle	20	Rac	19	72.45	183	10	724.5	15	48.3	0	143	143	137	137	5.6	35
	20									5	138	143	131	137	4.8	26
	20									10	135	143	128	137	3.8	32
	20									15	134	143	126	137	2.4	33
	20									20	134	143	129	137	3.4	28
	20									25	137	143	131	137	5.9	37
	20									30	138	143	134	137	4.3	33
	20									35	0	143	135	137	5.6	32
	20									40	138	143	137	137	7.3	39
	20									45	138	143	134	137	8.3	26
	20									50	139	143	137	137	5.9	30
	20									60	138	143	138	137	7.7	42
	20									70	139	143	144	137	7.1	32
	20									90	140	143	141	137	7.4	31
	20									105	141	143	144	137	7.1	35
	20									120	141	143	140	137	4.1	40	350
Vuxen 11	21	lenas	63	98	187	5	490	15	32.6667	0	130.5	130.5	148	148	5	10
H-toni	21									5	126	130.5	146	148	5	8
	21									10	124	130.5	141	148	4.7	16
	21									15		130.5	138	148	4.8	12
	21									25	117	130.5	140	148	3.3	14
	21									40	127	130.5	143	148	5.3	19
	21									50	129	130.5	141	148	4.1	21
	21									60	127	130.5	143	148	4.8	23
	21									70	130	130.5	147	148	4.8	31	150
Vuxen 14 (7)	22	lenas	73	103	176	5	515	15	34.3333	0	120.5	120.5	127	127	2.8	21
	22									5	116	120.5	128	127	2.2	16
	22									10	114	120.5	125	127	2.3	20
	22									15	110	120.5	130	127	2.9	14
	22									25	115	120.5	127	127	2.3	21
	22									40	117	120.5	112	127	2.6	29
	22									50	113	120.5	114	127	2.1	33
	22									60	118.5	120.5	114	127	2.6	25
	22									70	119	120.5	125	127	2.5	33	50
Vuxen 17 (8)	23	lenas	74	75	164	5	375	15	25	0	123	123	121	121	4.8	16
	23									5	114	123	118	121	4.7	18
	23									10	113	123	114	121	4.9	14
	23									15	112	123	112	121	3.6	16
	23									25	114	123	111	121	3.3	19
	23									40	116	123	114	121	4	24
	23									50	116	123	114	121	5.1	25
	23									60	116	123	121	121	7	19
	23									70	116	123	117	121	8.7	19	200
Vuxen 22 (10)	24	lenas	75	85	164	5	425	15	28.3333	0	153.5	153.5	120	120	4.1	10
	24									5	149	153.5	125	120	5.8	9
	24									10	146	153.5	125	120	4.9	4
	24									15	144	153.5	122	120	5.4	4
	24									25	146	153.5	123	120	5.3	5
	24									40	147	153.5	128	120	5.3	13
	24									50	146	153.5	130	120	6.6	11
	24									60	149.5	153.5	131	120	5.7	15
	24									70	150	153.5	137	120	6.6	19	250
Vuxen 23 (11)	25	lenas	66	87.3	164	5	436.5	15	29.1	0	94.5	94.5	110	110	7.4	7
	25									5		94.5	109	110	8.6	8
	25									10	89	94.5	109	110	9.8	20
	25									15	90	94.5	105	110	7.9	8
	25									25	90	94.5	111	110	6.8	11
	25									40	92	94.5	111	110	5.5	12
	25									50	93	94.5	109	110	9.8	19
	25									60	93	94.5	111	110	8.5	16
	25									70	93	94.5	111	110	3.1	17	210
Vuxen 34 (13)	26	lenas	51	87.6	178	5	438	15	29.2	0	123	123	106	106	3.3	28
	26									5	120	123	102	106	5.2	37
	26									10		123	101	106	7.5	36
	26									15	115	123	100	106	5.9	43
	26									25	118	123	105	106	6.3	47
	26									40	120	123	108	106	6.1	35
	26									50	117	123	110	106	6.9	30
	26									60	118	123	111	106	5	33
	26									70	120	123	111	106	5.3	32	280
Vuxen 38 (14)	27	lenas	68	70	170	5	350	15	23.3333	0	126	126	113	113	7.4	18
	27									5			101	113	8.7	21
	27									10	122	126	95	113	6.3	19
	27									15	121	126	98	113	6.9	24
	27									25	128	126	116	113	7	20
	27									40	134	126	111	113	7.2	24
	27									50	131	126	106	113	5.5	23
	27									60	130.5	126	108	113	6	21
	27									70	136	126	131	113	5.3	23	425
Vuxen 63	28	lenas	82	54	160	5	270	15	18	0	113	113	94	94	3.3	10
	28									5	109	113	88	94	2.9	14
	28									10	109	113	84	94	2	13
	28									15	104	113	82	94	2.1	22
	28									25	108	113	81	94	2.1	14
	28									40	109	113	8	94	1.8	21
	28									50	110	113	75	94	1.6	18
	28									60	110	113	83	94	1.5	18
	28									70	110	113	92	94	1.3	13	160
Vuxen 42 (16)	29	lenas	45	75.1	171	5	375.5	15	25.0333	0	143.5	143.5	147	147	2.2	19
	29									5	137	143.5	143	147	1.6	20
	29									10	131	143.5	144	147	2.5	23
	29									15	132	143.5	141	147	1.9	23
	29									25	130	143.5	144	147	3.3	22
	29									40	135	143.5	150	147	2	21
	29									50	138	143.5	147	147	1.9	21
	29									60	136	143.5	147	147	1.4	21
	29									70	137	143.5	152	147	2.9	24	75
Vuxen 47 (17)	30	lenas	73	67.1	176	5	335.5	15	22.3667	0	106	106	105	105	3.9	20
	30									5	102	106	105	105	5	30
	30									10	95	106	99	105	2	28
	30									15	96	106	99	105	4	27
	30									25	98	106	104	105	4.9	20
	30									40	99	106	104	105	3.5	26
	30									50	101	106	107	105	6.5	27
	30									60	100	106	111	105	7.1	21
	30									70	100	106	109	105	7	29	290
Bern 1	31	Patricks	78	92	160					0	129		138		3	8
	31									10	129		137		3.2	6
	31									20	125		136		3.3	6
	31									30	123		136		3.4	6
	31									40	124		135		3.4	5
	31									50	119		134		3.4	5
	31									60	122		134		3.3	5
	31									75	117		134		3.3	6
	31									90	119		133		3.6	6
	31									120	120		135		3.7	4
	31									150	119		134		3.2	8
	31									180	121		131		2.7	9
	31									240	120		135		2.9	8
	31									300	113		131		2.9	8
Bern 2	32		66	91	182					0	135		113		4	20
	32									10	131		113		2.8	35
	32									20	131		111		3.9	22
	32									30	128		111		4.1	4
	32									40	121		110		3.6	3
	32									50	123		112		4.7	4
	32									60	123		113		3.7	23
	32									75	119		113		3.7	23
	32									90	126		113		3.7	15
	32									120	125		114		3.2	24
	32									150	119		114		2.5	18
	32									180	115		109		3	22
	32									240	111		110		2.1	8
	32									300	107		107		1.7	6
Bern 3	33		70	88	178					0	101		123		1.7	16
	33									10	102		122		1.6	16
	33									20	100		122		1.7	15
	33									30	96		121		1.8	15
	33									40	95		120		1.7	15
	33									50	96		120		1.8	13
	33									60	98		119		1.7	12
	33									75	92		120		1.6	14
	33									90	93		120		1.4	8
	33									120	93		119		1.2	10
	33									150	94		122		1.3	10
	33									180	93		122		1.6	9
	33									240	95		120		2.3	8
	33									300	94		121		2.3	9
Bern 4	34		68	67	170					0	117		122		5.6	6
	34									10	118		121		5.3	6
	34									20	117		119		5.3	7
	34									30	115		118		5.3	5
	34									40	111		113		5.1	6
	34									50	111		116		4.6	7
	34									60	107		111		4.2	13
	34									75	108		109		3.3	11
	34									90	108		102		1.3	17
	34									120	109		96		0.5	3
	34									150	108		94		0.4	4
	34									180	112		95		0.4	7
	34									240	110		96		0.4	6
	34									300	107		105		0.6	14
Bern 5	35		52	64.4	168					0	131		123		3.5	6
	35									10	127		121		4.1	3
	35									20	126		120		4	3
	35									30	121		118		3.5	6
	35									40	120		118		3.1	8
	35									50	118		118		3.1	8
	35									60	114		117		3.3	7
	35									75	113		117		3.1	9
	35									90	111		112		3.3	5
	35									120	108		116		2.6	8
	35									150	111		115		3.3	5
	35									180	112		118		3	7
	35									240	107		113		4.1	6
	35									300	114		114		4	6
Bern 6	36		76	90	185					0	140		142		5.1	9
	36									10	138		143		5.5	10
	36									20	131		140		5.1	16
	36									30	125		136		5.3	19
	36									40	126		135		5.4	17
	36									50	123		134		4.9	21
	36									60	121		134		5.1	17
	36									75	119		132		4.7	19
	36									90	122		136		4.9	18
	36									120	120		133		5.2	8
	36									150	117		135		5	18
	36									180	118		134		5	14
	36									240	121		135		5	17
	36									300	116		134		5.1	14
Bern 7	37		82	89	175					0	144		131		3.9	9
	37									10	140		130		3.8	8
	37									20	136		131		4.1	5
	37									30	134		131		3.8	6
	37									40	131		130		3.9	5
	37									50	130		129		3.6	11
	37									60	124		122		3.6	19
	37									75	119		119		3.3	9
	37									90	123		126		3.8	2
	37									120	123		123		3.3	6
	37									150	120		124		3.3	6
	37									180	119		122		3.6	9
	37									240	123		121		4.1	5
	37									300	116		118		4	6
Bern 8	38		52	62	162					0	118		117		4.6	7
	38									10	115		111		4.1	8
	38									20	119		103		3.2	8
	38									30	116		98		2.9	11
	38									40	106		96		1.2	13
	38									50	105		96		2.2	10
	38									60	109		95		1.3	15
	38									75	105		93		1.7	17
	38									90	105		93		1.8	11
	38									120	105		91		0.7	8
	38									150	101		94		1	11
	38									180	102		91		0.8	12
	38									240	99		92		2.1	25
Bern 9	39		69	57.6	170					0	140		133		4.9	5
	39									10	134		135		5.7	4
	39									20	134		134		4.9	6
	39									30	132		133		4.5	4
	39									40	124		132		3.9	6
	39									50	130		130		4	4
	39									60	124		129		4	4
	39									75	123		125		3.9	4
	39									90	121		125		4.5	4
	39									120	118		125		3.1	4
	39									150	112		116		4.4	4
	39									180	112		112		0.4	7
	39									240	109		109		3.6	6
	39									300	105		109		3.9	6
Bern 10	40		68	65	170					0	107		114		2.5	11
	40									10	108		115		2.7	8
	40									20	106		115		2.6	7
	40									30	102		113		2.6	10
	40									40	99		109		2.4	7
	40									50	97		114		1.7	12
	40									60	97		101		2	7
	40									75	88		97		2	7
	40									90	88		96		2.1	6
	40									120	91		97		1.9	7
	40									150	86		98		1.8	7
	40									180	90		100		1.5	10
	40									240	87		96		1.4	15
	40									300	96		96		2.3	13
Bern 11	41		72	93	173					0	103		107		2.4	22
	41									10	106		109		2.6	16
	41									20	107		110		2.4	22
	41									30	109		109		2.7	24
	41									40	103		108		2.3	22
	41									50	95		107		1.9	21
	41									50	95		107		2.3	21
	41									60	91		100		1.8	26
	41									75	86		96		2.4	24
	41									90	85		98		1.9	19
	41									120	88		99		1.9	24
	41									150	85		100		1.6	23
	41									180	88		99		2	52
	41									240	88		97		0	24
Bern 12	42		74	86.6	174					0	146		154		4.6	19
	42									10	144		151		3.3	18
	42									20	143		147		3.6	20
	42									30	140		46		3.4	20
	42									40	130		146		4.3	16
	42									50	123		147		3.5	16
	42									60	120		139		2.4	19
	42									75	124		144		3.7	5
	42									90	119		144		2.5	9
	42									120	119		142		3.6	9
	42									150	113		137		2.5	10
	42									180	117		136		3.2	5
	42									240	117		143		2.5	6
	42									300	112		132		2.4	5
Bern 13	43		67	57	165					0	126		128		2.3	5
	43									10	127		125		2.4	4
	43									20	121		124		2	7
	43									30	122		123		2.2	6
	43									40	122		122		2.6	6
	43									50	119		122		2.6	6
	43									60	118		122		2.5	5
	43									75	118		123		2.9	2
	43									90	119		122		2.6	2
	43									120	117		122		2.1	7
	43									150	117		124		2.5	3
	43									180	119		123		3	6
	43									240	114		122		3.1	3
	43									300	113		122		3.1	3
jz oralt	44	NaCl								0	141		126		1.7
	44	oralt								5	141		125		2.8
	44									10	141		128		2.8
	44									15	141		128		2.8
	44									20	139		127		3.3
	44									30	136		124		2.9
	44									45	137		124		3.4
	44									60	137		125		2
	44									90	136		126		2.8
	44									120	136		130		1.6
gq	45									0	132		131		7.8
	45									5	130		132		7.3
	45									10	129		131		6
	45									15	128		129		6.2
	45									20	128		130		7.4
	45									30	127		133		9.2
	45									45	126		130		6.2
	45									60	126		130		5.8
	45									90	127		127		9.2
	45									120	126		129		8.8
ep	46									0	118		121		1
	46									5	114		122		1.7
	46									10	119		123		1.6
	46									15	117		125		2.6
	46									20	117		124		2.3
	46									30	118		122		2.9
	46									45	117		116		3.1
	46									60	116		121		2.9
	46									90	118		119		1.8
	46									120	118		118		1.4
ej	47									0	111		119		4.4
	47									5	112		123		3
	47									10	111		124		2.2
	47									15	110		119		3.3
	47									20	109		115		2.4
	47									30	109		114		5.2
	47									45	108		113		4.9
	47									60	107		119		6.1
	47									90	110		119		6.5
	47									120	110		122		5.6
cb	48									0	152		155		9.7
	48									5	152				6.4
	48									10	150		151		6.7
	48									15	148		151		9.9
	48									20	149		150		7.1
	48									30	149		144		5.7
	48									45	148		152		7.6
	48									60	150		152		6.5
	48									90	147		148		5.5
	48									120	148		147		6.7
AB	49									0	138		128		2.1
	49									5	137		124		6.5
	49									10	137		127		6.8
	49									15	137		127		4.2
	49									20	133		126		8
	49									30	134		129		8
	49									45	133		130		7.4
	49									60	133		133		6.1
	49									90	132		132		7.6
	49									120	134		134		7
KK	50									0	155		140		1.4
	50									5	155		143		1.7
	50									10	156		143		2.5
	50									15	151		148		4.6
	50									20	152		154		5.2
	50									30	151		153		5.9
	50									45	151		144		1.3
	50									60	149		150		7.6
	50									90	147		149		6.7
	50									120	147		146		2
PÅ	51									0	138		139		5.6
	51									5	138		142		6.4
	51									10	137		143		7.7
	51									15	136		143		8
	51									20	135		146		7.9
	51									30	134		149		4
	51									45	135		148		3.3
	51									60	136		146		6
	51									90	134		146		5.6
	51									120	136		150		5.4
TG	52									0	148.5		137		5.8
	52									5	148		133		5
	52									10	148		130		1.9
	52									15	146		129		4.3
	52									20	147		131		4.3
	52									30	133		130		1.8
	52									45	145		129		2.5
	52									60	148		128		2.8
	52									90	147		131		2.6
	52									120	147		134		3.1
VB	53									0	138.5		127		1
	53									5	137		131		2.4
	53									10	137		127		2.5
	53									15	137		125		3.4
	53									20	136		124		2
	53									30	135		127		2.5
	53									45	135		128		3.5
	53									60	135		124		4.6
	53									90	136		123		2
	53									120	137		130		1.2
